# Supplementary material for: Can We Rationally Design and Operate Spatial Atomic Layer Deposition Systems for Steering the Growth Regime of Thin Films?
Source: J Phys Chem C Nanomater Interfaces. 2023 May 5;127(19):9425–36. doi: 10.1021/acs.jpcc.3c02262 (PMC10201529; doi:10.1021/acs.jpcc.3c02262)
Supplement: Supplementary file 2 — jp3c02262_si_002.txt [file jp3c02262_si_002.txt]

wall thickness (�m)	exhaust width (�m)	deposition gap (�m)	precursor flow rate (sccm)	flow rate ratio (-)
900	150	50	270	3.3
50	250	350	255	7.5
250	250	100	75	5.8
200	350	500	165	3.6
550	500	400	240	1.4
450	500	350	225	5
600	250	200	270	8.4
400	350	50	75	3.4
450	450	300	75	1.9
900	150	100	150	3.5
800	450	300	255	4.1
300	100	500	120	3.3
650	100	50	270	9.5
900	150	150	210	5.4
1000	200	150	135	7
50	200	50	195	1.3
850	100	300	210	9.8
350	500	250	105	1.5
800	350	100	270	6.8
200	350	200	150	3.6
900	500	350	150	3.9
750	500	200	240	1.9
100	400	450	120	3.2
850	400	350	210	8.7
300	300	450	180	6.3
300	400	100	285	6.4
100	250	450	300	1.4
350	350	400	165	3
750	150	100	120	3.6
500	500	150	180	6.1
600	350	400	180	3.2
550	500	150	270	5.6
900	150	200	120	7.1
650	350	500	210	1.2
750	150	450	75	8.2
850	200	400	90	5.3
750	500	250	180	6
700	100	400	180	1.1
550	150	400	285	1.6
750	300	350	165	6
150	300	500	165	2.2
100	450	450	180	6.5
700	200	150	240	7.8
250	500	350	90	4.3
900	350	150	75	8.4
850	450	450	255	8.1
250	500	100	285	5.8
600	150	500	165	1.4
250	500	250	180	2.5
850	100	300	135	8.1
400	400	250	90	6.2
200	200	50	210	3.8
100	400	300	90	3.4
150	500	50	285	7.9
500	100	150	105	4.9
700	450	50	165	9.8
650	400	500	165	9.1
100	500	350	225	3.3
700	150	400	165	4
250	450	150	195	3.5
150	100	500	90	7.7
100	250	100	195	4.5
600	350	350	90	9.5
400	300	150	180	7.3
250	450	200	150	3.1
1000	300	150	300	4
850	350	50	90	1.2
100	300	400	225	1.3
700	250	500	285	7
100	150	250	240	2.2
100	400	150	240	9.3
350	200	300	225	4.6
650	250	400	225	9.1
800	100	100	120	6.3
750	150	400	300	6.9
350	400	400	195	2.1
650	100	50	150	9.8
50	500	250	285	5.7
350	100	150	150	9.6
900	500	350	150	2.1
100	150	350	285	1.9
550	500	50	285	5.8
800	200	250	75	2
750	350	100	240	7.7
900	250	100	225	2
100	300	300	150	2.6
350	300	150	285	5.8
650	300	200	90	1.8
800	400	300	180	7.3
650	250	150	225	5.3
200	200	50	180	4.2
750	300	350	240	4.4
350	200	100	180	2.3
300	200	100	255	2.1
750	500	350	255	8.2
300	250	100	240	3.6
650	200	150	165	4.2
50	100	350	135	5.7
700	300	100	135	2.7
150	450	500	195	8.9
500	100	100	105	6
550	150	400	90	9.2
850	500	150	75	7.3
750	300	50	90	1.6
150	450	350	210	8.4
500	150	450	165	1.6
150	300	400	255	5.8
850	100	450	90	5.8
1000	250	350	195	3.2
600	350	300	255	1.1
950	350	400	120	2.6
50	100	350	105	9.8
650	250	250	255	8.4
50	250	450	285	2.4
50	250	450	285	6.6
1000	400	300	195	2.4
500	150	500	270	8.7
900	400	400	270	5.9
1000	300	200	75	6.9
900	350	150	300	6
950	450	400	255	7.6
650	250	300	90	1.3
500	200	450	165	4.1
450	400	300	75	7.7
500	500	100	90	7.1
900	250	350	255	6.5
1000	350	400	105	7.6
500	250	250	150	10
850	150	50	255	3.4
100	400	450	270	8.3
800	500	500	285	7.1
950	350	250	240	9.8
650	300	200	285	6.9
650	250	50	270	2.4
550	350	500	195	9.2
800	200	300	195	9.3
500	150	250	210	4
550	300	450	75	7.9
300	100	150	180	4.3
700	150	500	240	7.2
100	200	50	90	4.1
1000	300	250	270	9.4
950	400	100	75	4.4
550	200	500	255	6
950	300	300	255	1
700	100	50	285	5.4
50	250	450	285	3.8
900	500	250	195	5.1
550	250	250	165	9.7
600	450	400	150	6.2
500	450	300	195	1.8
500	100	50	180	8.1
400	450	450	150	8.9
500	250	200	225	5.4
500	450	300	150	8.5
400	450	400	240	3.7
500	150	250	150	4.7
800	200	250	120	2.8
900	250	250	195	8.1
650	200	300	300	2.8
900	400	300	210	9
300	150	250	150	9.3
200	450	350	90	3.2
500	250	200	75	6.3
600	400	200	225	9.3
400	350	350	150	1
700	350	450	195	2.3
850	400	350	135	1.4
350	200	400	300	9.6
500	450	450	120	5.4
50	200	250	300	2.2
100	250	250	90	9.7
500	150	350	210	6.3
150	450	300	90	9.8
500	450	350	90	7.3
100	450	300	195	3.3
100	350	400	180	7
100	500	250	135	5.8
1000	350	450	90	5.8
1000	150	100	75	8.2
650	450	500	90	4.8
700	450	250	180	6.3
100	150	150	105	1.6
800	100	400	285	5.8
950	500	150	285	1.2
400	400	350	180	8
200	400	200	135	3.6
650	450	150	210	7.4
800	450	150	300	2.7
350	150	500	105	2.5
1000	250	150	285	4.9
900	200	150	210	1.2
700	200	450	270	4.3
950	100	50	135	6.2
600	100	500	270	2.2
400	200	300	120	6.9
150	300	250	240	2.3
750	100	500	300	7.5
200	300	450	135	7.4
650	300	100	225	8.9
100	450	500	195	3.7
800	300	300	150	7.9
300	450	150	180	8.9
750	150	350	165	7
600	300	350	120	6.4
700	400	350	180	7.3
350	500	350	90	9.6
950	200	50	105	7.8
600	400	400	255	8.2
900	300	350	300	4.7
750	250	100	120	2.5
800	450	300	135	7.5
450	250	100	105	4
950	450	100	135	3.4
150	250	150	150	6.9
1000	350	200	75	6.6
1000	450	450	285	7.8
700	500	400	285	2.6
50	200	50	195	4.2
100	150	400	150	4.9
350	350	150	150	9.6
250	250	200	195	3
900	100	400	180	6
50	250	100	165	5.1
550	200	300	270	3.5
50	500	400	225	8.2
700	350	400	180	2.9
1000	350	100	105	8.3
700	350	450	255	5.1
1000	200	50	300	8.7
850	200	450	135	1
200	150	350	150	1.5
550	450	100	210	2.5
100	300	100	255	1.6
950	300	350	135	4.6
300	500	300	105	7.4
500	200	450	135	9.1
900	200	50	240	4.1
600	350	100	195	1.8
750	350	400	135	2.2
550	350	250	165	4.9
100	500	150	135	8.9
950	250	400	165	7.5
500	200	500	225	1.9
200	300	100	210	8.6
150	100	350	225	10
500	200	250	240	8.8
600	200	50	150	8.1
850	500	350	255	3.6
250	250	100	225	6.4
650	150	450	75	2.4
250	450	200	210	4.1
600	500	450	300	1.8
800	350	100	300	7.6
50	300	50	285	5.5
350	450	50	270	9.1
200	400	400	180	9.6
1000	500	500	165	8.3
300	200	350	240	3.5
650	450	300	165	8.6
900	450	400	240	2.9
300	200	400	300	4.8
500	500	300	300	4.9
650	100	100	225	2.3
700	450	300	180	6.2
300	100	500	120	6.9
250	500	500	225	3.2
900	250	150	225	8.8
500	450	450	180	8
850	300	150	210	5.5
800	200	150	240	1.2
400	300	500	195	4.6
250	250	500	135	2.3
500	200	200	90	1.7
650	200	100	150	2.8
200	300	300	75	8.7
650	300	500	105	4.6
300	350	50	300	1
750	500	400	180	6.4
850	300	400	150	5.8
750	150	350	135	6.3
700	450	500	165	9.1
50	400	100	180	2.6
800	250	350	210	3.3
200	450	500	180	5
850	300	300	75	7.6
950	400	50	285	7.3
700	400	500	225	1.7
800	400	250	120	3.7
900	200	100	255	1.1
50	300	350	225	9.9
550	500	500	240	1.9
550	100	100	285	6
100	400	100	255	8.5
850	500	500	180	1.1
900	150	350	105	1.5
600	400	350	195	8.1
600	300	400	180	6.8
250	350	200	105	4.3
250	500	400	210	7
800	100	100	240	7.7
700	150	350	270	2.8
300	150	350	90	1.3
400	300	100	240	4
800	350	100	195	5.8
450	150	450	300	1.6
550	350	300	120	7.9
100	250	450	90	1.4
50	250	250	270	3.3
750	250	450	300	2.5
100	400	50	270	2.4
150	350	450	180	8.7
250	150	500	270	3.6
150	250	150	210	8.9
550	250	150	240	1.1
150	150	500	255	3.1
1000	500	200	120	8.6
50	400	150	195	8.8
100	200	150	165	8.5
900	250	450	300	9.6
350	200	300	120	6.1
300	250	250	150	7.2
350	100	150	270	4.9
600	250	50	195	1.7
500	250	50	180	4.9
950	350	200	135	6
850	500	150	285	6.5
500	500	150	270	6.8
300	150	400	135	5.6
500	350	50	90	8.5
300	400	500	105	6.5
250	100	200	240	7.1
600	300	250	150	6.6
450	250	50	195	10
750	350	150	255	8.6
800	150	400	150	5.4
750	250	250	255	9.9
950	200	500	300	9.8
950	100	400	75	6.7
150	400	50	210	6.1
600	400	400	150	6.1
700	450	300	165	4.6
550	450	400	150	4.7
350	450	350	285	8.4
1000	150	50	90	5.4
600	500	200	300	5.8
100	200	100	75	6.2
400	100	100	120	6.9
350	450	450	285	2
500	250	100	180	8.3
200	250	350	165	4.5
950	200	400	270	3.9
850	500	250	135	3.2
100	500	500	210	3
300	200	400	105	6.4
350	150	100	240	1.4
300	400	350	165	8.8
1000	450	250	165	1.6
700	500	300	75	9.8
650	250	50	210	4.8
1000	100	450	150	7.1
600	100	450	270	4
900	150	150	135	4.6
550	100	400	135	8.8
900	150	300	240	3.9
300	150	500	240	9.4
400	350	450	240	8
850	350	300	75	5.3
950	250	250	255	7
600	500	350	195	7.1
500	200	250	165	2.4
950	350	150	90	9.4
400	450	500	165	7.5
300	250	400	135	4.2
950	400	450	135	9.8
100	250	50	180	6.2
900	500	50	150	3.9
250	300	500	195	9.7
900	400	500	180	7.5
900	200	350	120	5.4
350	450	100	285	2.1
50	350	50	150	8
250	200	150	180	3.9
900	300	400	285	3.1
350	400	200	195	1.6
600	500	500	180	8.3
200	400	450	120	1.7
150	150	300	300	2.8
500	150	250	285	1.6
700	300	50	150	2.1
550	350	450	75	4
450	200	350	180	1.9
800	300	100	75	1.6
900	400	300	150	9.1
150	350	150	255	4
550	150	150	90	4.2
50	400	300	270	8.3
250	250	450	120	5.2
950	100	100	75	2.6
500	200	150	150	6.4
150	100	400	225	9.6
950	350	350	90	8
450	250	350	75	5.1
550	450	300	105	9.7
550	500	350	135	7
200	350	50	105	9.3
750	100	200	285	7.4
100	150	250	285	1.9
650	200	350	165	3.9
850	150	450	255	4.7
900	450	200	195	8.9
250	400	250	180	7.9
150	450	350	285	3.8
900	150	300	285	3.7
600	450	50	90	1.9
850	200	100	180	9.8
950	350	250	300	4.6
900	200	150	300	1.9
1000	100	100	225	2.7
600	500	400	285	7.8
700	350	350	285	5.4
300	350	350	75	9.3
200	200	300	240	4.8
550	450	50	195	7.7
750	450	250	90	1.4
950	500	350	225	7.8
1000	150	500	195	3.5
650	450	250	225	10
900	350	400	285	3.4
700	200	450	135	8.7
300	150	450	195	9.2
950	150	50	270	5.5
400	400	500	255	8.5
450	300	300	300	1.5
400	200	250	120	5
350	300	50	165	9.6
650	300	250	150	4.6
950	450	250	180	4.3
150	500	100	180	8.8
950	350	450	255	1
850	450	200	300	3
350	200	350	135	2.3
450	100	350	150	9.4
750	100	100	180	7
200	400	300	135	3
300	500	50	285	4.8
200	250	50	120	4
400	350	500	150	4.6
650	450	350	180	4.6
700	250	100	210	9.2
850	300	250	285	8.2
200	350	50	180	8.4
550	450	50	165	2.8
100	100	100	150	3.2
500	200	150	150	7.5
150	150	100	75	8.2
100	400	450	195	3.5
350	300	50	240	4.4
50	200	400	165	9.2
750	300	500	255	4.7
800	250	50	75	2.3
900	100	500	180	6.5
450	250	150	255	9.9
750	200	150	75	5.2
500	500	100	135	2.2
500	450	350	195	3.8
650	400	300	240	8.9
400	250	400	105	7.1
250	150	200	285	6.5
650	150	100	225	7.2
450	400	100	210	10
700	400	350	75	2.7
150	100	450	120	4.6
250	300	450	150	1.9
1000	150	450	270	1.2
50	400	50	300	2.7
200	100	200	165	9.4
250	400	400	135	9
300	250	100	195	3.1
750	250	100	285	5.7
700	350	200	270	9.3
750	150	250	210	6.7
150	350	200	120	9.5
900	300	350	105	2.5
750	350	250	210	5
900	350	350	120	3.4
250	250	400	180	3.7
500	200	300	270	9.7
100	150	450	165	7
400	450	200	75	3.9
200	150	50	135	1.2
850	150	300	240	8.6
400	150	150	150	7.9
250	500	50	120	7
1000	450	350	300	1.2
450	500	50	225	10
700	400	150	210	2.1
900	150	250	75	2.7
550	200	200	180	6.2
800	300	450	90	5.2
350	200	300	180	6.3
350	300	300	105	4.1
750	250	250	120	1.8
900	150	100	270	6.7
750	100	500	105	3.7
950	200	400	195	5
850	350	450	210	5.4
150	450	300	225	5
800	350	450	135	8.4
450	250	300	165	5.4
500	350	300	90	8
400	200	500	210	2.1
700	400	100	195	7.3
1000	500	450	150	5.5
650	400	350	195	9.4
100	150	250	225	5.9
200	100	300	225	1.2
550	350	150	75	5.1
800	300	400	165	3.9
200	150	300	75	5
250	150	500	135	8.6
1000	150	450	240	4.4
350	200	250	135	9
600	450	300	135	1.6
600	200	250	270	7.7
100	100	450	285	1.5
450	300	250	285	2.9
850	400	250	240	2
100	400	500	90	4.9
350	100	200	285	3
150	100	500	150	2.5
800	300	500	285	1.5
450	500	50	270	7.8
450	450	150	105	8.1
100	450	250	90	1.8
850	250	300	150	4.9
100	100	350	90	9.3
300	450	450	240	3.5
200	100	350	195	3.2
1000	100	450	180	9.5
