# Supplementary material for: Can We Rationally Design and Operate Spatial Atomic Layer Deposition Systems for Steering the Growth Regime of Thin Films?
Source: J Phys Chem C Nanomater Interfaces. 2023 May 5;127(19):9425–36. doi: 10.1021/acs.jpcc.3c02262 (PMC10201529; doi:10.1021/acs.jpcc.3c02262)
Supplement: Supplementary file 3 — jp3c02262_si_003.xlsx [file jp3c02262_si_003.xlsx]

## Sheet: plots
		Can We Rationally Design and Operate Spatial Atomic Layer Deposition Systems for Steering the Growth Regime of Thin Films?
		João Pedro Vale, Abderrahime Sekkat, Thomas Gheorghin, Semih Sevim, Eirini Mavromanolaki, Andreas D Flouris, Salvador Pané, David Muñoz Rojas, Josep Puigmartí-Luis, Tiago Sotto Mayor
		Instructions: change the values in grey cells to change the conditions in the figures. May require adjusting the limits of the axis in each plot.
		plot 1 (similar to figure S12)
		parameter	unit	value
		wall thickness	µm	500
		exhaust width	µm	500
		flow rate ratio	-	2
		deposition gap (minimum)	µm	100
		deposition gap (maximum)	µm	500
		precursor flow rate (curve 1)	sccm	100
		precursor flow rate (curve 2)	sccm	150
		precursor flow rate (curve 3)	sccm	200
		plot 2 (similar to figure S13a)
		parameter	unit	value
		precursor flow rate	sccm	100
		exhaust width	µm	500
		flow rate ratio	-	1
		wall thickness (minimum)	µm	400
		wall thickness (maximum)	µm	800
		deposition gap (curve 1)	µm	100
		deposition gap (curve 2)	µm	150
		deposition gap (curve 3)	µm	200
		plot 3 (similar to figure S13b)
		parameter	unit	value
		wall thickness	µm	200
		exhaust width	µm	500
		deposition gap	µm	150
		precursor flow rate (minimum)	sccm	100
		precursor flow rate (maximum)	sccm	300
		flow rate ratio (curve 1)	-	1
		flow rate ratio (curve 2)	-	3
		flow rate ratio (curve 3)	-	5
		plot 4 (similar to figure S13c)
		parameter	unit	value
		deposition gap	µm	150
		precursor flow rate	sccm	150
		flow rate ratio	-	1
		exhaust width (minimum)	µm	250
		exhaust width (maximum)	µm	500
		wall thickness (curve 1)	µm	500
		wall thickness (curve 2)	µm	800
		wall thickness (curve 3)	µm	1000
		plot 5 (similar to figure S13d)
		parameter	unit	value
		wall thickness	µm	300
		deposition gap	µm	200
		precursor flow rate	sccm	150
		flow rate ratio (minimum)	-	1
		flow rate ratio (maximum)	-	10
		exhaust width (curve 1)	µm	300
		exhaust width (curve 2)	µm	400
		exhaust width (curve 3)	µm	500

## Sheet: calculations for plot1
								plot 1
	coef		parameter	unit	value		curve 1			curve 2			curve 3
a1	-0.0127545		wall thickness	µm	500		dep gap	mixing predicted		dep gap	mixing predicted		dep gap	mixing predicted
a2	-0.0291857		exhaust width	µm	500		100	0.287817		100	0.212776		100	0.149514
a3	0.0457238		flow rate ratio	-	2		120	0.331458		120	0.256417		120	0.193155
a4	-0.0333893		deposition gap (minimum)	µm	100		140	0.37159		140	0.296549		140	0.233287
a5	-0.296068		deposition gap (maximum)	µm	500		160	0.408944		160	0.333903		160	0.270641
a6	1.52099		precursor flow rate (curve 1)	sccm	100		180	0.444028		180	0.368987		180	0.305725
			precursor flow rate (curve 2)	sccm	150		200	0.477211		200	0.40217		200	0.338908
			precursor flow rate (curve 3)	sccm	200		220	0.508772		220	0.433732		220	0.370469
							240	0.538929		240	0.463888		240	0.400626
threshold	0.54						260	0.567853		260	0.492812		260	0.42955
x	y						280	0.595684		280	0.520643		280	0.457381
0	0.54						300	0.622538		300	0.547497		300	0.484235
1000	0.54						320	0.648511		320	0.57347		320	0.510208
	0.54						340	0.673684		340	0.598643		340	0.535381
	0.54						360	0.698127		360	0.623086		360	0.559824
	0.54						380	0.7219		380	0.646859		380	0.583597
	0.54						400	0.745055		400	0.670014		400	0.606752
	0.54						420	0.767638		420	0.692597		420	0.629335
	0.54						440	0.789689		440	0.714648		440	0.651386
	0.54						460	0.811245		460	0.736204		460	0.672942
	0.54						480	0.832337		480	0.757296		480	0.694034
	0.54						500	0.852994		500	0.777953		500	0.714691
	0.54
	0.54
	0.54
	0.54
	0.54
	0.54
	0.54
	0.54
	0.54
	0.54
	0.54
	0.54
	0.54
	0.54
	0.54
	0.54
	0.54
	0.54
	0.54
	0.54
	0.54
	0.54
	0.54
	0.54
	0.54
	0.54
	0.54
	0.54
	0.54
	0.54
	0.54
	0.54
	0.54
	0.54
	0.54
	0.54
	0.54
	0.54
	0.54
	0.54
	0.54
	0.54
	0.54
	0.54
	0.54
	0.54
	0.54
	0.54
	0.54
	0.54
	0.54
	0.54
	0.54
	0.54
	0.54
	0.54
	0.54
	0.54
	0.54
	0.54
	0.54
	0.54
	0.54
	0.54
	0.54
	0.54
	0.54
	0.54
	0.54
	0.54
	0.54
	0.54
	0.54
	0.54
	0.54
	0.54
	0.54
	0.54
	0.54
	0.54
	0.54
	0.54
	0.54
	0.54
	0.54
	0.54
	0.54
	0.54
	0.54
	0.54
	0.54
	0.54
	0.54
	0.54
	0.54
	0.54
	0.54
	0.54
	0.54
	0.54
	0.54
	0.54
	0.54
	0.54
	0.54
	0.54
	0.54
	0.54
	0.54
	0.54
	0.54
	0.54
	0.54
	0.54
	0.54
	0.54
	0.54
	0.54
	0.54
	0.54
	0.54
	0.54
	0.54
	0.54
	0.54
	0.54
	0.54
	0.54
	0.54
	0.54
	0.54
	0.54
	0.54
	0.54
	0.54
	0.54
	0.54
	0.54
	0.54
	0.54
	0.54
	0.54
	0.54
	0.54
	0.54
	0.54
	0.54
	0.54
	0.54
	0.54
	0.54
	0.54
	0.54
	0.54
	0.54
	0.54
	0.54
	0.54
	0.54
	0.54
	0.54
	0.54
	0.54
	0.54
	0.54
	0.54
	0.54
	0.54
	0.54
	0.54
	0.54
	0.54
	0.54
	0.54
	0.54
	0.54
	0.54

## Sheet: calculations for plot2
								plot 2
	coef		parameter	unit	value		curve 1			curve 2			curve 3
a1	-0.0127545		precursor flow rate	sccm	100		wall thick	mixing predicted		wall thick	mixing predicted		wall thick	mixing predicted
a2	-0.0291857		exhaust width	µm	500		400	0.440562		400	0.543323		400	0.629956
a3	0.0457238		flow rate ratio	-	1		420	0.434262		420	0.537024		420	0.623656
a4	-0.0333893		wall thickness (minimum)	µm	400		440	0.428111		440	0.530873		440	0.617505
a5	-0.296068		wall thickness (maximum)	µm	800		460	0.422098		460	0.52486		460	0.611492
a6	1.52099		deposition gap (curve 1)	µm	100		480	0.416214		480	0.518976		480	0.605609
			deposition gap (curve 2)	µm	150		500	0.410452		500	0.513214		500	0.599846
			deposition gap (curve 3)	µm	200		520	0.404804		520	0.507566		520	0.594198
							540	0.399264		540	0.502026		540	0.588658
threshold	0.54						560	0.393825		560	0.496587		560	0.583219
x	y						580	0.388482		580	0.491244		580	0.577877
0	0.54						600	0.383231		600	0.485993		600	0.572625
1000	0.54						620	0.378067		620	0.480829		620	0.567461
	0.54						640	0.372985		640	0.475747		640	0.562379
	0.54						660	0.367982		660	0.470744		660	0.557377
	0.54						680	0.363055		680	0.465817		680	0.552449
	0.54						700	0.358199		700	0.460961		700	0.547593
	0.54						720	0.353412		720	0.456174		720	0.542806
	0.54						740	0.348692		740	0.451453		740	0.538086
	0.54						760	0.344034		760	0.446796		760	0.533428
	0.54						780	0.339438		780	0.4422		780	0.528832
	0.54						800	0.3349		800	0.437662		800	0.524294
	0.54
	0.54
	0.54
	0.54
	0.54
	0.54
	0.54
	0.54
	0.54
	0.54
	0.54
	0.54
	0.54
	0.54
	0.54
	0.54
	0.54
	0.54
	0.54
	0.54
	0.54
	0.54
	0.54
	0.54
	0.54
	0.54
	0.54
	0.54
	0.54
	0.54
	0.54
	0.54
	0.54
	0.54
	0.54
	0.54
	0.54
	0.54
	0.54
	0.54
	0.54
	0.54
	0.54
	0.54
	0.54
	0.54
	0.54
	0.54
	0.54
	0.54
	0.54
	0.54
	0.54
	0.54
	0.54
	0.54
	0.54
	0.54
	0.54
	0.54
	0.54
	0.54
	0.54
	0.54
	0.54
	0.54
	0.54
	0.54
	0.54
	0.54
	0.54
	0.54
	0.54
	0.54
	0.54
	0.54
	0.54
	0.54
	0.54
	0.54
	0.54
	0.54
	0.54
	0.54
	0.54
	0.54
	0.54
	0.54
	0.54
	0.54
	0.54
	0.54
	0.54
	0.54
	0.54
	0.54
	0.54
	0.54
	0.54
	0.54
	0.54
	0.54
	0.54
	0.54
	0.54
	0.54
	0.54
	0.54
	0.54
	0.54
	0.54
	0.54
	0.54
	0.54
	0.54
	0.54
	0.54
	0.54
	0.54
	0.54
	0.54
	0.54
	0.54
	0.54
	0.54
	0.54
	0.54
	0.54
	0.54
	0.54
	0.54
	0.54
	0.54
	0.54
	0.54
	0.54
	0.54
	0.54
	0.54
	0.54
	0.54
	0.54
	0.54
	0.54
	0.54
	0.54
	0.54
	0.54
	0.54
	0.54
	0.54
	0.54
	0.54
	0.54
	0.54
	0.54
	0.54
	0.54
	0.54
	0.54
	0.54
	0.54
	0.54
	0.54
	0.54
	0.54
	0.54
	0.54
	0.54
	0.54
	0.54
	0.54
	0.54
	0.54
	0.54
	0.54
	0.54

## Sheet: calculations for plot3
								plot 3
	coef		parameter	unit	value		curve 1			curve 2			curve 3
a1	-0.0127545		wall thickness	µm	200		pfr	mixing predicted		pfr	mixing predicted		pfr	mixing predicted
a2	-0.0291857		exhaust width	µm	500		100	0.618038		100	0.401301		100	0.252077
a3	0.0457238		deposition gap	µm	150		110	0.601741		110	0.385004		110	0.23578
a4	-0.0333893		precursor flow rate (minimum)	sccm	100		120	0.586169		120	0.369432		120	0.220209
a5	-0.296068		precursor flow rate (maximum)	sccm	300		130	0.571234		130	0.354497		130	0.205274
a6	1.52099		flow rate ratio (curve 1)	-	1		140	0.556863		140	0.340126		140	0.190903
			flow rate ratio (curve 2)	-	3		150	0.542997		150	0.32626		150	0.177037
			flow rate ratio (curve 3)	-	5		160	0.529586		160	0.312849		160	0.163625
							170	0.516588		170	0.299851		170	0.150627
threshold	0.54						180	0.503966		180	0.287229		180	0.138006
x	y						190	0.491691		190	0.274954		190	0.125731
0	0.54						200	0.479735		200	0.262998		200	0.113774
1000	0.54						210	0.468074		210	0.251337		210	0.102114
	0.54						220	0.456687		220	0.239951		220	0.0907271
	0.54						230	0.445557		230	0.22882		230	0.0795967
	0.54						240	0.434666		240	0.217929		240	0.0687057
	0.54						250	0.424		250	0.207263		250	0.0580393
	0.54						260	0.413544		260	0.196808		260	0.0475842
	0.54						270	0.403289		270	0.186552		270	0.0373283
	0.54						280	0.393221		280	0.176484		280	0.0272606
	0.54						290	0.383332		290	0.166595		290	0.0173712
	0.54						300	0.373611		300	0.156874		300	0.00765087
	0.54
	0.54
	0.54
	0.54
	0.54
	0.54
	0.54
	0.54
	0.54
	0.54
	0.54
	0.54
	0.54
	0.54
	0.54
	0.54
	0.54
	0.54
	0.54
	0.54
	0.54
	0.54
	0.54
	0.54
	0.54
	0.54
	0.54
	0.54
	0.54
	0.54
	0.54
	0.54
	0.54
	0.54
	0.54
	0.54
	0.54
	0.54
	0.54
	0.54
	0.54
	0.54
	0.54
	0.54
	0.54
	0.54
	0.54
	0.54
	0.54
	0.54
	0.54
	0.54
	0.54
	0.54
	0.54
	0.54
	0.54
	0.54
	0.54
	0.54
	0.54
	0.54
	0.54
	0.54
	0.54
	0.54
	0.54
	0.54
	0.54
	0.54
	0.54
	0.54
	0.54
	0.54
	0.54
	0.54
	0.54
	0.54
	0.54
	0.54
	0.54
	0.54
	0.54
	0.54
	0.54
	0.54
	0.54
	0.54
	0.54
	0.54
	0.54
	0.54
	0.54
	0.54
	0.54
	0.54
	0.54
	0.54
	0.54
	0.54
	0.54
	0.54
	0.54
	0.54
	0.54
	0.54
	0.54
	0.54
	0.54
	0.54
	0.54
	0.54
	0.54
	0.54
	0.54
	0.54
	0.54
	0.54
	0.54
	0.54
	0.54
	0.54
	0.54
	0.54
	0.54
	0.54
	0.54
	0.54
	0.54
	0.54
	0.54
	0.54
	0.54
	0.54
	0.54
	0.54
	0.54
	0.54
	0.54
	0.54
	0.54
	0.54
	0.54
	0.54
	0.54
	0.54
	0.54
	0.54
	0.54
	0.54
	0.54
	0.54
	0.54
	0.54
	0.54
	0.54
	0.54
	0.54
	0.54
	0.54
	0.54
	0.54
	0.54
	0.54
	0.54
	0.54
	0.54
	0.54
	0.54
	0.54
	0.54
	0.54
	0.54
	0.54
	0.54
	0.54
	0.54

## Sheet: calculations for plot4
								plot 4
	coef		parameter	unit	value		curve 1			curve 2			curve 3
a1	-0.0127545		deposition gap	µm	150		exh	mixing predicted		exh	mixing predicted		exh	mixing predicted
a2	-0.0291857		precursor flow rate	sccm	150		250	0.629319		250	0.553766		250	0.511185
a3	0.0457238		flow rate ratio	-	1		262.5	0.617923		262.5	0.54237		262.5	0.499789
a4	-0.0333893		exhaust width (minimum)	µm	250		275	0.606795		275	0.531243		275	0.488662
a5	-0.296068		exhaust width (maximum)	µm	500		287.5	0.595918		287.5	0.520365		287.5	0.477784
a6	1.52099		wall thickness (curve 1)	µm	500		300	0.585274		300	0.509722		300	0.467141
			wall thickness (curve 2)	µm	800		312.5	0.57485		312.5	0.499298		312.5	0.456717
			wall thickness (curve 3)	µm	1000		325	0.564633		325	0.48908		325	0.446499
							337.5	0.55461		337.5	0.479057		337.5	0.436476
threshold	0.54						350	0.544771		350	0.469218		350	0.426637
x	y						362.5	0.535106		362.5	0.459554		362.5	0.416973
0	0.54						375	0.525607		375	0.450054		375	0.407473
1000	0.54						387.5	0.516264		387.5	0.440712		387.5	0.398131
	0.54						400	0.507071		400	0.431519		400	0.388938
	0.54						412.5	0.498021		412.5	0.422469		412.5	0.379888
	0.54						425	0.489107		425	0.413554		425	0.370973
	0.54						437.5	0.480323		437.5	0.40477		437.5	0.362189
	0.54						450	0.471663		450	0.396111		450	0.35353
	0.54						462.5	0.463123		462.5	0.387571		462.5	0.34499
	0.54						475	0.454698		475	0.379145		475	0.336564
	0.54						487.5	0.446383		487.5	0.37083		487.5	0.328249
	0.54						500	0.438173		500	0.362621		500	0.32004
	0.54
	0.54
	0.54
	0.54
	0.54
	0.54
	0.54
	0.54
	0.54
	0.54
	0.54
	0.54
	0.54
	0.54
	0.54
	0.54
	0.54
	0.54
	0.54
	0.54
	0.54
	0.54
	0.54
	0.54
	0.54
	0.54
	0.54
	0.54
	0.54
	0.54
	0.54
	0.54
	0.54
	0.54
	0.54
	0.54
	0.54
	0.54
	0.54
	0.54
	0.54
	0.54
	0.54
	0.54
	0.54
	0.54
	0.54
	0.54
	0.54
	0.54
	0.54
	0.54
	0.54
	0.54
	0.54
	0.54
	0.54
	0.54
	0.54
	0.54
	0.54
	0.54
	0.54
	0.54
	0.54
	0.54
	0.54
	0.54
	0.54
	0.54
	0.54
	0.54
	0.54
	0.54
	0.54
	0.54
	0.54
	0.54
	0.54
	0.54
	0.54
	0.54
	0.54
	0.54
	0.54
	0.54
	0.54
	0.54
	0.54
	0.54
	0.54
	0.54
	0.54
	0.54
	0.54
	0.54
	0.54
	0.54
	0.54
	0.54
	0.54
	0.54
	0.54
	0.54
	0.54
	0.54
	0.54
	0.54
	0.54
	0.54
	0.54
	0.54
	0.54
	0.54
	0.54
	0.54
	0.54
	0.54
	0.54
	0.54
	0.54
	0.54
	0.54
	0.54
	0.54
	0.54
	0.54
	0.54
	0.54
	0.54
	0.54
	0.54
	0.54
	0.54
	0.54
	0.54
	0.54
	0.54
	0.54
	0.54
	0.54
	0.54
	0.54
	0.54
	0.54
	0.54
	0.54
	0.54
	0.54
	0.54
	0.54
	0.54
	0.54
	0.54
	0.54
	0.54
	0.54
	0.54
	0.54
	0.54
	0.54
	0.54
	0.54
	0.54
	0.54
	0.54
	0.54
	0.54
	0.54
	0.54
	0.54
	0.54
	0.54
	0.54
	0.54
	0.54
	0.54

## Sheet: calculations for plot5
								plot 5
	coef		parameter	unit	value		curve 1			curve 2			curve 3
a1	-0.0127545		wall thickness	µm	300		frr	mixing predicted		frr	mixing predicted		frr	mixing predicted
a2	-0.0291857		deposition gap	µm	200		1	0.736191		1	0.657989		1	0.589091
a3	0.0457238		precursor flow rate	sccm	150		1.45	0.675746		1.45	0.597544		1.45	0.528645
a4	-0.0333893		flow rate ratio (minimum)	-	1		1.9	0.624158		1.9	0.545955		1.9	0.477057
a5	-0.296068		flow rate ratio (maximum)	-	10		2.35	0.578396		2.35	0.500193		2.35	0.431295
a6	1.52099		exhaust width (curve 1)	µm	300		2.8	0.536843		2.8	0.45864		2.8	0.389742
			exhaust width (curve 2)	µm	400		3.25	0.498515		3.25	0.420312		3.25	0.351414
			exhaust width (curve 3)	µm	500		3.7	0.462761		3.7	0.384558		3.7	0.31566
							4.15	0.429123		4.15	0.35092		4.15	0.282022
threshold	0.54						4.6	0.397264		4.6	0.319061		4.6	0.250163
x	y						5.05	0.366929		5.05	0.288726		5.05	0.219828
0	0.54						5.5	0.337918		5.5	0.259715		5.5	0.190817
1000	0.54						5.95	0.310072		5.95	0.231869		5.95	0.162971
	0.54						6.4	0.28326		6.4	0.205057		6.4	0.136159
	0.54						6.85	0.257375		6.85	0.179172		6.85	0.110274
	0.54						7.3	0.232328		7.3	0.154125		7.3	0.0852268
	0.54						7.75	0.208041		7.75	0.129838		7.75	0.06094
	0.54						8.2	0.18445		8.2	0.106247		8.2	0.0373487
	0.54						8.65	0.161497		8.65	0.0832943		8.65	0.0143963
	0.54						9.1	0.139134		9.1	0.0609316		9.1	-0.00796643
	0.54						9.55	0.117318		9.55	0.0391153		9.55	-0.0297827
	0.54						10	0.09601		10	0.0178072		10	-0.0510908
	0.54
	0.54
	0.54
	0.54
	0.54
	0.54
	0.54
	0.54
	0.54
	0.54
	0.54
	0.54
	0.54
	0.54
	0.54
	0.54
	0.54
	0.54
	0.54
	0.54
	0.54
	0.54
	0.54
	0.54
	0.54
	0.54
	0.54
	0.54
	0.54
	0.54
	0.54
	0.54
	0.54
	0.54
	0.54
	0.54
	0.54
	0.54
	0.54
	0.54
	0.54
	0.54
	0.54
	0.54
	0.54
	0.54
	0.54
	0.54
	0.54
	0.54
	0.54
	0.54
	0.54
	0.54
	0.54
	0.54
	0.54
	0.54
	0.54
	0.54
	0.54
	0.54
	0.54
	0.54
	0.54
	0.54
	0.54
	0.54
	0.54
	0.54
	0.54
	0.54
	0.54
	0.54
	0.54
	0.54
	0.54
	0.54
	0.54
	0.54
	0.54
	0.54
	0.54
	0.54
	0.54
	0.54
	0.54
	0.54
	0.54
	0.54
	0.54
	0.54
	0.54
	0.54
	0.54
	0.54
	0.54
	0.54
	0.54
	0.54
	0.54
	0.54
	0.54
	0.54
	0.54
	0.54
	0.54
	0.54
	0.54
	0.54
	0.54
	0.54
	0.54
	0.54
	0.54
	0.54
	0.54
	0.54
	0.54
	0.54
	0.54
	0.54
	0.54
	0.54
	0.54
	0.54
	0.54
	0.54
	0.54
	0.54
	0.54
	0.54
	0.54
	0.54
	0.54
	0.54
	0.54
	0.54
	0.54
	0.54
	0.54
	0.54
	0.54
	0.54
	0.54
	0.54
	0.54
	0.54
	0.54
	0.54
	0.54
	0.54
	0.54
	0.54
	0.54
	0.54
	0.54
	0.54
	0.54
	0.54
	0.54
	0.54
	0.54
	0.54
	0.54
	0.54
	0.54
	0.54
	0.54
	0.54
	0.54
	0.54
	0.54
	0.54
	0.54
	0.54
	0.54
